# Supplementary material for: Skin Markers of Premature Ageing in Patients with COPD: Results Form COSYCONET
Source: J Clin Med. 2024 Nov 19;13(22):6972. doi: 10.3390/jcm13226972 (PMC11595569; doi:10.3390/jcm13226972)
Supplement: Supplementary file 1 [file jcm-13-06972-s001.zip]

Archive with 1 entries (1 files):
- jcm-3281595-supplementary.pdf
